# Supplementary material for: Psychophysiological Effects of Lactobacillus plantarum PS128 in Patients with Major Depressive Disorder: A Preliminary 8-Week Open Trial
Source: Nutrients. 2021 Oct 22;13(11):3731. doi: 10.3390/nu13113731 (PMC8618644; doi:10.3390/nu13113731)
Supplement: Supplementary file 1 [file nutrients-13-03731-s001.zip]

Archive with 7 entries (6 files):
- Supplementary materials/
- Supplementary materials/nutrients-1416656_Supplemental_Figures.pdf
- Supplementary materials/nutrients-1416656_TableS1.xlsx
- Supplementary materials/nutrients-1416656_TableS2.xlsx
- Supplementary materials/nutrients-1416656_TableS3.xlsx
- Supplementary materials/nutrients-1416656_TableS4.xlsx
- Supplementary materials/nutrients-1416656_TableS5.xlsx
