# Supplementary material for: Psychophysiological Effects of Lactobacillus plantarum PS128 in Patients with Major Depressive Disorder: A Preliminary 8-Week Open Trial
Source: Nutrients. 2021 Oct 22;13(11):3731. doi: 10.3390/nu13113731 (PMC8618644; doi:10.3390/nu13113731)
Supplement: Supplementary file 1 [file nutrients-13-03731-s001.zip › Supplementary materials/nutrients-1416656_TableS1.xlsx]

## Sheet: 工作表1
Table S1. Top 4 phyla of relative abundance in each fecal sample
SubjectID	NewID	Group	Firmicutes	Bacteroidetes	Actinobacteria	Verrucomicrobia	other
511020	S01.1	Baseline	64.8831	30.91	3.52946	0	0.677389
	S01.2	Week_8	71.1081	24.847	1.53661	2.15004	0.358227
504220	S02.1	Baseline	82.4226	15.5851	1.95889	0.0166927	0.0166927
	S02.2	Week_8	76.2308	18.8583	4.58033	0.0073455	0.323202
522120	S03.1	Baseline	58.8857	0.744741	19.3746	0.127914	20.867
	S03.2	Week_8	34.6745	9.72815	7.76341	45.1514	2.68253
523920	S04.1	Baseline	74.8945	18.8927	4.59685	1.18666	0.429307
	S04.2	Week_8	66.42	22.7239	9.82821	0.533516	0.494399
524020	S05.1	Baseline	22.7164	20.0972	56.2366	0.0361611	0.913671
	S05.2	Week_8	83.0562	7.7558	8.964	0.00390103	0.220129
524120	S06.1	Baseline	72.5701	19.9253	6.43075	0.00162331	1.0722
	S06.2	Week_8	60.4428	34.1719	4.54671	0.0155296	0.823067
524420	S07.1	Baseline	55.2507	35.9794	4.07526	0.00628778	4.68832
	S07.2	Week_8	65.4019	13.4246	12.2344	2.34124	6.59778
524520	S08.1	Baseline	70.706	15.8754	12.7085	0.00297431	0.707142
	S08.2	Week_8	74.1105	19.2365	5.90507	0.035273	0.712696
524620	S09.1	Baseline	51.609	35.1609	11.1254	0.0220121	2.08268
	S09.2	Week_8	63.6106	27.6181	7.63444	0.0987003	1.03808
