# Supplementary material for: Psychophysiological Effects of Lactobacillus plantarum PS128 in Patients with Major Depressive Disorder: A Preliminary 8-Week Open Trial
Source: Nutrients. 2021 Oct 22;13(11):3731. doi: 10.3390/nu13113731 (PMC8618644; doi:10.3390/nu13113731)
Supplement: Supplementary file 1 [file nutrients-13-03731-s001.zip › Supplementary materials/nutrients-1416656_TableS2.xlsx]

## Sheet: 工作表1
Table S2. Average relative abundance of each phylum within each fecal group
	Average relative abundance		Percentage of detected samples
Phylum	Baseline	Week_8	Basline	Week_8	p-value
Firmicutes	61.5487	66.1173	100	100	0.910156
Bacteroidetes	21.4634	19.8183	100	100	0.820312
Actinobacteria	13.3374	6.99924	100	100	0.425781
Verrucomicrobia	0.155592	5.593	88.8889	100	0.164062
Fusobacteria	2.46702	0.0328061	55.5556	55.5556	0.401678
Proteobacteria	0.959443	1.14907	100	100	0.425781
Synergistetes	0.0546108	0.279801	55.5556	22.2222	0.787406
Tenericutes	0.0103777	0.00369186	22.2222	22.2222	0.422678
Lentisphaerae	0.00276358	0.00534264	33.3333	33.3333	0.422678
TM7	0.000715477	0.00151748	33.3333	22.2222	1
