# Supplementary material for: Psychophysiological Effects of Lactobacillus plantarum PS128 in Patients with Major Depressive Disorder: A Preliminary 8-Week Open Trial
Source: Nutrients. 2021 Oct 22;13(11):3731. doi: 10.3390/nu13113731 (PMC8618644; doi:10.3390/nu13113731)
Supplement: Supplementary file 1 [file nutrients-13-03731-s001.zip › Supplementary materials/nutrients-1416656_TableS3.xlsx]

## Sheet: Tabel_changeCor_76pairs_2021Feb
Tabel S3. 76 genera pairs with Correlation coefficients and p-values
Genus	Genus	cor_Baseline	cor_Week8	pValue_Baseline	pValue_Week8
g_Turicibacter	g_Enterococcus	0.476635	-0.655098	0.194561	0.0554785
g_Coprococcus	g_Veillonella	0.475271	-0.594147	0.196023	0.0915834
g_Roseburia	g_Anaerostipes	0.883333	-0.133333	0.0015905	0.732368
g_Slackia	g_Turicibacter	0.427099	-0.551724	0.251566	0.123555
g_Veillonella	g_Gemmiger	0.683202	-0.234312	0.0424979	0.543967
g_Akkermansia	g_Prevotella	0.616667	-0.3	0.0769288	0.432845
g_Coprococcus	g_Lactobacillus	0.466667	-0.376572	0.205386	0.317823
g_Veillonella	g_Ruminococcus	0.703005	-0.133892	0.0346443	0.731279
g_Lactobacillus	g_cc_115	0.15	-0.655373	0.700094	0.055341
g_Roseburia	g_Ruminococcus	0.55	-0.183333	0.124977	0.63682
g_Phascolarctobacterium	g_Oscillospira	0.25	-0.466667	0.51649	0.205386
g_Veillonella	g_Oscillospira	0.485172	-0.209207	0.185549	0.589047
g_Turicibacter	g_cc_115	0.169516	-0.517241	0.662828	0.153852
g_Veillonella	g_Slackia	0.314549	-0.331942	0.409715	0.382827
g_Sutterella	g_Pseudomonas	0.217597	-0.409082	0.573835	0.274269
g_Roseburia	g_Pseudomonas	0.130558	-0.487417	0.737778	0.183219
g_Lachnospira	g_Slackia	0.529465	-0.0847579	0.142665	0.828363
g_Roseburia	g_Odoribacter	0.2	-0.389887	0.605901	0.299589
g_Lachnospira	g_Prevotella	0.216667	-0.333333	0.575515	0.380713
g_Coprococcus	g_Pseudomonas	0.0783349	-0.461306	0.841231	0.211344
g_Akkermansia	g_Phascolarctobacterium	0.216667	-0.316667	0.575515	0.406397
g_Prevotella	g_Pseudomonas	0.400379	-0.121854	0.285607	0.754812
g_Phascolarctobacterium	g_Paraprevotella	0.0847579	-0.433333	0.828363	0.243952
g_Roseburia	g_Veillonella	0.396059	-0.117156	0.291321	0.764045
g_Gemmiger	g_Pseudomonas	0.0348155	-0.461306	0.929146	0.211344
g_Slackia	g_Anaerostipes	0.365148	-0.118661	0.333899	0.761084
g_Lactobacillus	g_Odoribacter	0.216667	-0.204272	0.575515	0.59806
g_Sutterella	g_Veillonella	0.217832	-0.19247	0.57341	0.619806
g_Bifidobacterium	g_Gemmiger	0.233333	-0.15	0.545699	0.700094
g_Bifidobacterium	g_Veillonella	0.277241	-0.092051	0.470145	0.813794
g_Slackia	g_Phascolarctobacterium	0.109545	-0.186467	0.779057	0.630967
g_Lactobacillus	g_Anaerostipes	0.233333	-0.0502096	0.545699	0.897928
g_Phascolarctobacterium	g_Turicibacter	0.0678064	-0.203419	0.862394	0.599623
g_Roseburia	g_Paraprevotella	0.186467	-0.0666667	0.630967	0.86469
g_Bifidobacterium	g_Akkermansia	0.0333333	-0.2	0.932157	0.605901
g_Bifidobacterium	g_Lactobacillus	0.166667	-0.0585779	0.668231	0.881007
g_Prevotella	g_Phascolarctobacterium	0.05	-0.15	0.898353	0.700094
g_Coprococcus	g_Akkermansia	0.1	-0.0166667	0.797972	0.966055
g_Lactobacillus	g_Enterococcus	0.0167365	-0.0480721	0.965913	0.902257
g_Prevotella	g_Enterococcus	-0.594147	0.382971	0.0915834	0.308992
g_Slackia	g_cc_115	-0.310376	0.655172	0.416291	0.0554412
g_Slackia	g_Prevotella	-0.584237	0.339032	0.098536	0.372112
g_Odoribacter	g_cc_115	-0.333333	0.551724	0.380713	0.123555
g_Turicibacter	g_Gemmiger	-0.237322	0.64416	0.538651	0.0611379
g_Sutterella	g_cc_115	-0.4	0.457693	0.286105	0.215412
g_Akkermansia	g_Paraprevotella	-0.661112	0.183333	0.052514	0.63682
g_Akkermansia	g_Anaerostipes	-0.466667	0.316667	0.205386	0.406397
g_Ruminococcus	g_Prevotella	-0.466667	0.233333	0.205386	0.545699
g_Paraprevotella	g_cc_115	-0.508548	0.169516	0.162109	0.662828
g_Oscillospira	g_cc_115	-0.0833333	0.593306	0.831214	0.092162
g_Prevotella	g_Anaerostipes	-0.483333	0.183333	0.18747	0.63682
g_Ruminococcus	g_Akkermansia	-0.45	0.166667	0.224216	0.668231
g_Bifidobacterium	g_Enterococcus	-0.125524	0.461306	0.747618	0.211344
g_Bifidobacterium	g_cc_115	-0.316667	0.254274	0.406397	0.509102
g_Roseburia	g_Prevotella	-0.266667	0.283333	0.487922	0.46003
g_Lactobacillus	g_Pseudomonas	-0.200189	0.349615	0.605553	0.356385
g_Coprococcus	g_Prevotella	-0.133333	0.4	0.732368	0.286105
g_Ruminococcus	g_cc_115	-0.216667	0.288177	0.575515	0.452056
g_Lactobacillus	g_Prevotella	-0.1	0.393309	0.797972	0.29499
g_Enterococcus	g_Pseudomonas	-0.135476	0.345455	0.728197	0.362529
g_Akkermansia	g_Turicibacter	-0.339032	0.118661	0.372112	0.761084
g_Paraprevotella	g_Pseudomonas	-0.407223	0.0348155	0.276671	0.929146
g_Coprococcus	g_Paraprevotella	-0.288177	0.15	0.452056	0.700094
g_Bifidobacterium	g_Prevotella	-0.116667	0.316667	0.765008	0.406397
g_Sutterella	g_Phascolarctobacterium	-0.233333	0.166667	0.545699	0.668231
g_Bifidobacterium	g_Anaerostipes	-0.1	0.266667	0.797972	0.487922
g_Prevotella	g_Oscillospira	-0.116667	0.233333	0.765008	0.545699
g_Bifidobacterium	g_Phascolarctobacterium	-0.05	0.283333	0.898353	0.46003
g_Slackia	g_Odoribacter	-0.200832	0.12069	0.604372	0.757098
g_Gemmiger	g_cc_115	-0.15	0.152564	0.700094	0.695164
g_Akkermansia	g_Oscillospira	-0.2	0.1	0.605901	0.797972
g_Lactobacillus	g_Phascolarctobacterium	-0.183333	0.0251048	0.63682	0.948884
g_Akkermansia	g_Enterococcus	-0.175734	0.00870388	0.651084	0.98227
g_Slackia	g_Gemmiger	-0.109545	0.0678064	0.779057	0.862394
g_Roseburia	g_Turicibacter	-0.0169516	0.10171	0.965475	0.794577
g_Bifidobacterium	g_Roseburia	-0.0166667	0.0333333	0.966055	0.932157
