# Supplementary material for: Psychophysiological Effects of Lactobacillus plantarum PS128 in Patients with Major Depressive Disorder: A Preliminary 8-Week Open Trial
Source: Nutrients. 2021 Oct 22;13(11):3731. doi: 10.3390/nu13113731 (PMC8618644; doi:10.3390/nu13113731)
Supplement: Supplementary file 1 [file nutrients-13-03731-s001.zip › Supplementary materials/nutrients-1416656_TableS4.xlsx]

## Sheet: 工作表1
Table S4. Significant correlations between the change of both genera and biomarkers
Biomarker	Genera	correlation	p-value
IL-6	g_Coprococcus	0.7	0.0357696
IL-6	g_Akkermansia	0.866667	0.0024954
IL-6	g_Prevotella	-0.683333	0.0424423
IL-6	g_Phascolarctobacterium	-0.816667	0.00722479
IL-6	g_Paraprevotella	-0.766667	0.015944
IL-6	g_Odoribacter	0.766667	0.015944
IL-6	g_Turicibacter	-0.866667	0.0024954
TNF	g_Oscillospira	0.716667	0.029818
TNF	g_Gemmiger	0.683333	0.0424423
TNF	g_Anaerostipes	-0.75	0.0199421
TNF	g_Enterococcus	-0.816667	0.00722479
TNF	g_Lactobacillus	0.766667	0.015944
iFABP	g_Phascolarctobacterium	-0.666667	0.0498672
iFABP	g_Turicibacter	-0.666667	0.0498672
iFABP	g_Pseudomonas	0.7	0.0357696
Zonulin	g_cc_115	0.75	0.0199421
