# Supplementary material for: Psychophysiological Effects of Lactobacillus plantarum PS128 in Patients with Major Depressive Disorder: A Preliminary 8-Week Open Trial
Source: Nutrients. 2021 Oct 22;13(11):3731. doi: 10.3390/nu13113731 (PMC8618644; doi:10.3390/nu13113731)
Supplement: Supplementary file 1 [file nutrients-13-03731-s001.zip › Supplementary materials/nutrients-1416656_TableS5.xlsx]

## Sheet: 工作表1
Table S5. Significant correlations between the change of both genera and symptoms
Questionnaire	Genera	correlation	p-value
HAMD	g_Coprococcus	0.72804	0.0261536
HAMD	g_Lachnospira	-0.794986	0.0104445
DSSS	g_Bifidobacterium	0.711303	0.0316566
DSSS	g_Sutterella	-0.820091	0.00678753
DSSS	g_Lactobacillus	0.736408	0.0236554
DSSS-DS	g_Roseburia	-0.716667	0.029818
DSSS-DS	g_Coprococcus	0.666667	0.0498672
DSSS-DS	g_Sutterella	-0.866667	0.0024954
DSSS-DS	g_Veillonella	0.686199	0.0412425
DSSS-SS	g_Ruminococcus	0.800181	0.00959926
DSSS-SS	g_Lachnospira	-0.706543	0.033349
DSSS-SS	g_Slackia	0.842003	0.00440694
DSSS-PS	g_Lachnospira	-0.834231	0.00517185
DSSS-PS	g_Slackia	0.936034	0.00020466
